# Supplementary material for: In Vitro Effects of Methylprednisolone over Oligodendroglial Cells: Foresight to Future Cell Therapies
Source: Cells. 2023 May 30;12(11):1515. doi: 10.3390/cells12111515 (PMC10252523; doi:10.3390/cells12111515)
Supplement: Supplementary file 1 [file cells-12-01515-s001.zip]

Archive with 1 entries (1 files):
- cells-2364621-supplementary.pdf
